# Supplementary material for: Aromaticity in Ancient Zeise’s Salt
Source: Inorg Chem. 2025 Sep 29;64(40):20157–62. doi: 10.1021/acs.inorgchem.5c03091 (PMC12522126; doi:10.1021/acs.inorgchem.5c03091)
Supplement: Supplementary file 2 [file ic5c03091_si_002.xlsx]

## Sheet: profilePbB
	1a1	2a1	1b1	3a1	1b2	2b1	4a1	1a2	5a1	3b1	6a1	2b2	2a2	7a1	4b1	3b2	8a1	5b1	9a1	3a2	4b2	6b1	Valence	Total
0	-27.58	-0.88	-0.59	0.66	-6.98	-14.85	-1.01	10.53	-0.65	0.67	11.48	-12.04	4.64	-11.51	-0.56	-0.33	-3.82	-0.22	3.55	-1.06	2.87	-0.11	-47.79	-44.1848
0.1	-27.36	-0.88	-0.59	0.64	-6.85	-15.01	-0.57	10.73	-0.69	0.71	11.28	-11.88	4.69	-11.48	-0.56	-0.36	-3.84	-0.21	3.56	-1.06	2.77	-0.11	-47.07	-43.6762
0.2	-26.73	-0.87	-0.59	0.6	-6.49	-15.44	0.62	11.28	-0.81	0.8	10.69	-11.43	4.81	-11.37	-0.55	-0.43	-3.88	-0.19	3.58	-1.06	2.48	-0.11	-45.09	-42.2561
0.3	-25.69	-0.85	-0.6	0.53	-5.96	-15.97	2.29	11.97	-0.97	0.91	9.79	-10.73	4.96	-11.17	-0.54	-0.55	-3.93	-0.17	3.6	-1.06	2.05	-0.12	-42.21	-40.1976
0.4	-24.28	-0.82	-0.6	0.46	-5.31	-16.41	4.07	12.56	-1.13	0.98	8.68	-9.86	5.09	-10.86	-0.52	-0.68	-3.96	-0.16	3.59	-1.07	1.57	-0.12	-38.78	-37.8371
0.5	-22.59	-0.79	-0.6	0.38	-4.64	-16.62	5.66	12.88	-1.24	1	7.47	-8.91	5.14	-10.42	-0.49	-0.82	-3.96	-0.18	3.55	-1.08	1.1	-0.12	-35.28	-35.4679
0.6	-20.72	-0.75	-0.6	0.3	-4	-16.5	6.87	12.82	-1.3	0.93	6.25	-7.94	5.11	-9.87	-0.45	-0.95	-3.92	-0.22	3.45	-1.11	0.68	-0.12	-32.04	-33.2781
0.7	-18.75	-0.71	-0.6	0.24	-3.44	-16.06	7.63	12.4	-1.29	0.79	5.11	-7.02	4.97	-9.23	-0.41	-1.07	-3.82	-0.28	3.32	-1.15	0.34	-0.12	-29.15	-31.3427
0.8	-16.8	-0.67	-0.59	0.19	-2.98	-15.33	7.98	11.67	-1.22	0.61	4.08	-6.18	4.75	-8.53	-0.36	-1.17	-3.68	-0.35	3.15	-1.19	0.07	-0.12	-26.67	-29.6523
0.9	-14.92	-0.63	-0.57	0.14	-2.61	-14.39	7.97	10.73	-1.13	0.41	3.2	-5.43	4.47	-7.81	-0.3	-1.25	-3.51	-0.4	2.97	-1.25	-0.12	-0.12	-24.55	-28.1513
1	-13.17	-0.58	-0.54	0.11	-2.33	-13.32	7.71	9.67	-1.01	0.21	2.45	-4.77	4.14	-7.08	-0.24	-1.32	-3.31	-0.44	2.78	-1.3	-0.26	-0.13	-22.73	-26.7699
1.1	-11.58	-0.52	-0.5	0.08	-2.11	-12.18	7.28	8.56	-0.9	0.04	1.85	-4.21	3.79	-6.37	-0.18	-1.39	-3.1	-0.44	2.59	-1.37	-0.35	-0.13	-21.14	-25.4436
1.2	-10.14	-0.46	-0.45	0.07	-1.95	-11.03	6.75	7.46	-0.8	-0.1	1.36	-3.73	3.44	-5.7	-0.13	-1.44	-2.88	-0.42	2.41	-1.43	-0.42	-0.13	-19.72	-24.1209
1.3	-8.87	-0.39	-0.38	0.05	-1.82	-9.91	6.18	6.42	-0.71	-0.21	0.98	-3.31	3.1	-5.06	-0.08	-1.49	-2.65	-0.36	2.25	-1.5	-0.48	-0.14	-18.38	-22.7647
1.4	-7.75	-0.31	-0.29	0.04	-1.71	-8.86	5.6	5.46	-0.64	-0.28	0.68	-2.96	2.77	-4.45	-0.04	-1.54	-2.42	-0.26	2.11	-1.56	-0.52	-0.14	-17.07	-21.3517
1.5	-6.77	-0.22	-0.19	0.04	-1.62	-7.88	5.04	4.59	-0.59	-0.32	0.45	-2.65	2.47	-3.89	-0.02	-1.58	-2.19	-0.12	1.98	-1.62	-0.55	-0.15	-15.79	-19.8713
1.6	-5.91	-0.11	-0.07	0.04	-1.54	-6.98	4.52	3.82	-0.55	-0.34	0.27	-2.38	2.19	-3.37	-0.02	-1.63	-1.96	0.06	1.86	-1.68	-0.58	-0.16	-14.52	-18.3261
1.7	-5.17	0	0.05	0.03	-1.46	-6.18	4.03	3.16	-0.53	-0.33	0.13	-2.14	1.94	-2.89	-0.04	-1.69	-1.71	0.27	1.76	-1.74	-0.6	-0.16	-13.27	-16.7324
1.8	-4.53	0.11	0.19	0.03	-1.38	-5.47	3.6	2.58	-0.51	-0.31	0.02	-1.93	1.72	-2.45	-0.07	-1.75	-1.46	0.49	1.65	-1.78	-0.6	-0.16	-12.01	-15.1217
1.9	-3.97	0.22	0.31	0.03	-1.3	-4.83	3.2	2.1	-0.48	-0.29	-0.06	-1.75	1.52	-2.07	-0.11	-1.82	-1.2	0.71	1.55	-1.82	-0.59	-0.15	-10.8	-13.5402
2	-3.49	0.31	0.43	0.04	-1.21	-4.28	2.85	1.7	-0.45	-0.26	-0.13	-1.59	1.34	-1.74	-0.15	-1.9	-0.93	0.91	1.44	-1.85	-0.56	-0.14	-9.66	-12.0459
2.1	-3.07	0.39	0.52	0.04	-1.13	-3.8	2.54	1.36	-0.41	-0.23	-0.18	-1.45	1.19	-1.48	-0.17	-1.99	-0.67	1.06	1.32	-1.87	-0.52	-0.12	-8.67	-10.703
2.2	-2.72	0.44	0.59	0.03	-1.06	-3.37	2.26	1.09	-0.35	-0.21	-0.21	-1.32	1.05	-1.28	-0.16	-2.08	-0.43	1.14	1.19	-1.88	-0.46	-0.09	-7.83	-9.5729
2.3	-2.41	0.45	0.61	0.03	-0.98	-3	2.02	0.88	-0.28	-0.19	-0.23	-1.21	0.92	-1.15	-0.13	-2.16	-0.22	1.14	1.05	-1.88	-0.39	-0.07	-7.2	-8.7034
2.4	-2.14	0.43	0.6	0.03	-0.91	-2.68	1.81	0.71	-0.2	-0.19	-0.24	-1.1	0.81	-1.06	-0.06	-2.23	-0.06	1.05	0.91	-1.87	-0.31	-0.05	-6.75	-8.1194
2.5	-1.91	0.38	0.55	0.03	-0.84	-2.4	1.62	0.57	-0.12	-0.19	-0.25	-1.01	0.7	-1.03	0.03	-2.28	0.04	0.9	0.77	-1.86	-0.24	-0.03	-6.57	-7.8167
2.6	-1.72	0.3	0.47	0.02	-0.77	-2.15	1.45	0.46	-0.05	-0.2	-0.24	-0.93	0.61	-1.02	0.13	-2.31	0.09	0.68	0.65	-1.83	-0.17	-0.02	-6.55	-7.7622
2.7	-1.55	0.21	0.37	0.02	-0.71	-1.93	1.31	0.38	0.01	-0.21	-0.24	-0.86	0.53	-1.03	0.21	-2.31	0.08	0.44	0.54	-1.79	-0.11	-0.02	-6.66	-7.9002
2.8	-1.4	0.1	0.25	0.01	-0.66	-1.74	1.18	0.32	0.05	-0.23	-0.23	-0.8	0.45	-1.04	0.27	-2.28	0.03	0.19	0.44	-1.75	-0.06	-0.03	-6.93	-8.1622
2.9	-1.27	0	0.13	0	-0.61	-1.58	1.07	0.27	0.07	-0.24	-0.23	-0.74	0.39	-1.05	0.3	-2.22	-0.05	-0.04	0.37	-1.69	-0.02	-0.04	-7.18	-8.4785
3	-1.16	-0.1	0.01	0	-0.56	-1.43	0.97	0.23	0.07	-0.25	-0.23	-0.69	0.33	-1.05	0.3	-2.14	-0.14	-0.24	0.31	-1.63	0	-0.06	-7.46	-8.7878
3.1	-1.06	-0.19	-0.09	-0.01	-0.52	-1.3	0.88	0.2	0.06	-0.26	-0.23	-0.64	0.28	-1.04	0.26	-2.04	-0.23	-0.4	0.27	-1.56	0.01	-0.08	-7.69	-9.0425
3.2	-0.97	-0.27	-0.18	-0.02	-0.48	-1.18	0.81	0.17	0.03	-0.27	-0.23	-0.59	0.24	-1.02	0.21	-1.92	-0.32	-0.52	0.24	-1.48	0.02	-0.09	-7.82	-9.2117
3.3	-0.89	-0.33	-0.26	-0.02	-0.44	-1.08	0.74	0.15	0	-0.27	-0.23	-0.55	0.21	-0.99	0.14	-1.8	-0.39	-0.6	0.21	-1.4	0.01	-0.11	-7.9	-9.2803
3.4	-0.82	-0.37	-0.31	-0.03	-0.41	-0.99	0.68	0.13	-0.03	-0.27	-0.23	-0.52	0.18	-0.95	0.06	-1.68	-0.45	-0.66	0.19	-1.32	0.01	-0.12	-7.91	-9.2461
3.5	-0.76	-0.4	-0.35	-0.03	-0.38	-0.91	0.63	0.12	-0.06	-0.27	-0.23	-0.48	0.15	-0.9	-0.01	-1.56	-0.49	-0.68	0.17	-1.24	0	-0.12	-7.8	-9.1164
3.6	-0.7	-0.41	-0.38	-0.03	-0.36	-0.83	0.58	0.1	-0.09	-0.26	-0.23	-0.45	0.13	-0.85	-0.07	-1.44	-0.51	-0.69	0.15	-1.16	0	-0.12	-7.62	-8.9047
3.7	-0.65	-0.42	-0.39	-0.04	-0.33	-0.77	0.54	0.09	-0.11	-0.25	-0.23	-0.42	0.11	-0.8	-0.13	-1.33	-0.52	-0.68	0.14	-1.08	-0.01	-0.12	-7.4	-8.6272
3.8	-0.61	-0.42	-0.39	-0.04	-0.31	-0.71	0.5	0.08	-0.13	-0.25	-0.22	-0.4	0.1	-0.75	-0.17	-1.22	-0.52	-0.66	0.12	-1	-0.02	-0.12	-7.14	-8.3007
3.9	-0.56	-0.41	-0.39	-0.04	-0.29	-0.65	0.47	0.08	-0.14	-0.24	-0.21	-0.37	0.09	-0.7	-0.21	-1.12	-0.51	-0.64	0.11	-0.93	-0.03	-0.12	-6.81	-7.9408
4	-0.53	-0.4	-0.38	-0.04	-0.27	-0.61	0.44	0.07	-0.15	-0.23	-0.21	-0.35	0.07	-0.65	-0.23	-1.03	-0.49	-0.61	0.09	-0.86	-0.03	-0.11	-6.51	-7.5612
4.1	-0.49	-0.38	-0.37	-0.04	-0.25	-0.56	0.41	0.06	-0.16	-0.21	-0.2	-0.33	0.07	-0.61	-0.24	-0.94	-0.47	-0.58	0.08	-0.8	-0.04	-0.1	-6.15	-7.1732
4.2	-0.46	-0.36	-0.35	-0.04	-0.24	-0.52	0.38	0.06	-0.16	-0.2	-0.19	-0.31	0.06	-0.57	-0.25	-0.86	-0.45	-0.55	0.07	-0.74	-0.04	-0.1	-5.82	-6.7856
4.3	-0.43	-0.34	-0.34	-0.04	-0.22	-0.49	0.36	0.05	-0.16	-0.19	-0.18	-0.29	0.05	-0.53	-0.25	-0.79	-0.43	-0.52	0.06	-0.68	-0.04	-0.09	-5.49	-6.4052
4.4	-0.4	-0.32	-0.32	-0.04	-0.21	-0.45	0.34	0.05	-0.16	-0.19	-0.17	-0.28	0.05	-0.49	-0.25	-0.73	-0.41	-0.49	0.05	-0.63	-0.04	-0.09	-5.18	-6.0367
4.5	-0.38	-0.31	-0.3	-0.04	-0.2	-0.42	0.32	0.04	-0.15	-0.18	-0.17	-0.26	0.04	-0.46	-0.25	-0.67	-0.39	-0.46	0.04	-0.58	-0.04	-0.08	-4.9	-5.6832
4.6	-0.35	-0.29	-0.28	-0.04	-0.19	-0.4	0.3	0.04	-0.15	-0.17	-0.16	-0.25	0.04	-0.42	-0.24	-0.62	-0.36	-0.43	0.04	-0.54	-0.04	-0.07	-4.58	-5.3468
4.7	-0.33	-0.27	-0.27	-0.04	-0.18	-0.37	0.28	0.04	-0.14	-0.16	-0.15	-0.24	0.04	-0.39	-0.23	-0.57	-0.34	-0.4	0.03	-0.5	-0.04	-0.07	-4.3	-5.0287
4.8	-0.31	-0.25	-0.25	-0.04	-0.17	-0.35	0.27	0.04	-0.14	-0.15	-0.14	-0.22	0.03	-0.37	-0.22	-0.53	-0.32	-0.38	0.03	-0.46	-0.04	-0.06	-4.03	-4.729
4.9	-0.3	-0.24	-0.23	-0.04	-0.16	-0.33	0.25	0.03	-0.13	-0.14	-0.13	-0.21	0.03	-0.34	-0.21	-0.49	-0.31	-0.35	0.02	-0.43	-0.04	-0.06	-3.81	-4.4479
5	-0.28	-0.22	-0.22	-0.04	-0.15	-0.31	0.24	0.03	-0.13	-0.14	-0.13	-0.2	0.03	-0.32	-0.2	-0.45	-0.29	-0.33	0.02	-0.4	-0.04	-0.06	-3.59	-4.1847
5.1	-0.26	-0.21	-0.2	-0.04	-0.14	-0.29	0.22	0.03	-0.12	-0.13	-0.12	-0.19	0.03	-0.3	-0.19	-0.42	-0.27	-0.31	0.01	-0.37	-0.04	-0.05	-3.36	-3.9389
5.2	-0.25	-0.19	-0.19	-0.04	-0.13	-0.27	0.21	0.03	-0.12	-0.12	-0.11	-0.18	0.02	-0.28	-0.18	-0.39	-0.26	-0.29	0.01	-0.35	-0.04	-0.05	-3.17	-3.7095
5.3	-0.24	-0.18	-0.18	-0.04	-0.13	-0.26	0.2	0.03	-0.11	-0.12	-0.11	-0.17	0.02	-0.26	-0.17	-0.36	-0.24	-0.28	0.01	-0.32	-0.04	-0.05	-3	-3.4958
5.4	-0.22	-0.17	-0.17	-0.04	-0.12	-0.24	0.19	0.02	-0.11	-0.11	-0.1	-0.16	0.02	-0.25	-0.16	-0.34	-0.23	-0.26	0.01	-0.3	-0.04	-0.04	-2.82	-3.2967
5.5	-0.21	-0.16	-0.16	-0.04	-0.11	-0.23	0.18	0.02	-0.1	-0.11	-0.1	-0.16	0.02	-0.23	-0.15	-0.31	-0.22	-0.24	0.01	-0.28	-0.04	-0.04	-2.66	-3.1113
5.6	-0.2	-0.15	-0.15	-0.04	-0.11	-0.22	0.17	0.02	-0.1	-0.1	-0.09	-0.15	0.02	-0.22	-0.14	-0.29	-0.2	-0.23	0	-0.26	-0.04	-0.04	-2.52	-2.9386
5.7	-0.19	-0.14	-0.14	-0.04	-0.1	-0.21	0.16	0.02	-0.09	-0.1	-0.09	-0.14	0.02	-0.2	-0.13	-0.27	-0.19	-0.22	0	-0.24	-0.03	-0.04	-2.36	-2.7778
5.8	-0.18	-0.13	-0.13	-0.04	-0.1	-0.19	0.16	0.02	-0.09	-0.09	-0.08	-0.14	0.02	-0.19	-0.12	-0.26	-0.18	-0.2	0	-0.23	-0.03	-0.03	-2.21	-2.628
5.9	-0.17	-0.12	-0.12	-0.03	-0.09	-0.18	0.15	0.02	-0.08	-0.09	-0.08	-0.13	0.02	-0.18	-0.11	-0.24	-0.17	-0.19	0	-0.21	-0.03	-0.03	-2.06	-2.4884
6	-0.16	-0.12	-0.12	-0.03	-0.09	-0.18	0.14	0.02	-0.08	-0.08	-0.08	-0.12	0.01	-0.17	-0.11	-0.22	-0.17	-0.18	0	-0.2	-0.03	-0.03	-2	-2.3582
6.1	-0.16	-0.11	-0.11	-0.03	-0.09	-0.17	0.13	0.02	-0.07	-0.08	-0.07	-0.12	0.01	-0.16	-0.1	-0.21	-0.16	-0.17	0	-0.19	-0.03	-0.03	-1.9	-2.2367
6.2	-0.15	-0.1	-0.1	-0.03	-0.08	-0.16	0.13	0.02	-0.07	-0.08	-0.07	-0.11	0.01	-0.15	-0.1	-0.2	-0.15	-0.16	0	-0.18	-0.03	-0.03	-1.79	-2.1232
6.3	-0.14	-0.1	-0.1	-0.03	-0.08	-0.15	0.12	0.01	-0.07	-0.07	-0.07	-0.11	0.01	-0.14	-0.09	-0.19	-0.14	-0.15	0	-0.17	-0.03	-0.03	-1.72	-2.0171
6.4	-0.14	-0.09	-0.09	-0.03	-0.07	-0.14	0.12	0.01	-0.07	-0.07	-0.06	-0.1	0.01	-0.14	-0.08	-0.18	-0.14	-0.15	0	-0.16	-0.03	-0.02	-1.62	-1.9179
6.5	-0.13	-0.09	-0.09	-0.03	-0.07	-0.14	0.11	0.01	-0.06	-0.07	-0.06	-0.1	0.01	-0.13	-0.08	-0.17	-0.13	-0.14	0	-0.15	-0.03	-0.02	-1.56	-1.825
6.6	-0.12	-0.08	-0.08	-0.03	-0.07	-0.13	0.11	0.01	-0.06	-0.06	-0.06	-0.1	0.01	-0.12	-0.08	-0.16	-0.12	-0.13	0	-0.14	-0.02	-0.02	-1.45	-1.738
6.7	-0.12	-0.08	-0.08	-0.03	-0.07	-0.12	0.1	0.01	-0.06	-0.06	-0.06	-0.09	0.01	-0.12	-0.07	-0.15	-0.12	-0.12	0	-0.13	-0.02	-0.02	-1.4	-1.6564
6.8	-0.11	-0.07	-0.07	-0.03	-0.06	-0.12	0.1	0.01	-0.05	-0.06	-0.05	-0.09	0.01	-0.11	-0.07	-0.14	-0.11	-0.12	0	-0.13	-0.02	-0.02	-1.31	-1.5799
6.9	-0.11	-0.07	-0.07	-0.03	-0.06	-0.11	0.09	0.01	-0.05	-0.06	-0.05	-0.08	0.01	-0.11	-0.06	-0.13	-0.11	-0.11	0	-0.12	-0.02	-0.02	-1.26	-1.5079
7	-0.1	-0.07	-0.07	-0.03	-0.06	-0.11	0.09	0.01	-0.05	-0.06	-0.05	-0.08	0.01	-0.1	-0.06	-0.13	-0.1	-0.11	0	-0.11	-0.02	-0.02	-1.22	-1.4403
7.1	-0.1	-0.06	-0.06	-0.03	-0.06	-0.1	0.09	0.01	-0.05	-0.05	-0.05	-0.08	0.01	-0.1	-0.06	-0.12	-0.1	-0.1	0	-0.11	-0.02	-0.02	-1.16	-1.3767
7.2	-0.1	-0.06	-0.06	-0.03	-0.05	-0.1	0.08	0.01	-0.05	-0.05	-0.05	-0.08	0.01	-0.09	-0.05	-0.11	-0.09	-0.1	0	-0.1	-0.02	-0.02	-1.11	-1.3168
7.3	-0.09	-0.06	-0.06	-0.02	-0.05	-0.1	0.08	0.01	-0.04	-0.05	-0.04	-0.07	0.01	-0.09	-0.05	-0.11	-0.09	-0.09	0	-0.1	-0.02	-0.02	-1.05	-1.2603
7.4	-0.09	-0.05	-0.05	-0.02	-0.05	-0.09	0.08	0.01	-0.04	-0.05	-0.04	-0.07	0.01	-0.08	-0.05	-0.1	-0.09	-0.09	0	-0.09	-0.02	-0.02	-0.99	-1.2071
7.5	-0.09	-0.05	-0.05	-0.02	-0.05	-0.09	0.07	0.01	-0.04	-0.05	-0.04	-0.07	0.01	-0.08	-0.05	-0.1	-0.08	-0.08	0	-0.09	-0.02	-0.02	-0.98	-1.1568
7.6	-0.08	-0.05	-0.05	-0.02	-0.05	-0.08	0.07	0.01	-0.04	-0.04	-0.04	-0.06	0.01	-0.08	-0.04	-0.09	-0.08	-0.08	0	-0.08	-0.02	-0.02	-0.91	-1.1093
7.7	-0.08	-0.05	-0.05	-0.02	-0.04	-0.08	0.07	0.01	-0.04	-0.04	-0.04	-0.06	0.01	-0.07	-0.04	-0.09	-0.08	-0.08	0	-0.08	-0.02	-0.01	-0.88	-1.0644
7.8	-0.08	-0.05	-0.04	-0.02	-0.04	-0.08	0.07	0.01	-0.04	-0.04	-0.04	-0.06	0.01	-0.07	-0.04	-0.09	-0.07	-0.07	0	-0.08	-0.02	-0.01	-0.85	-1.0219
7.9	-0.07	-0.04	-0.04	-0.02	-0.04	-0.08	0.06	0.01	-0.03	-0.04	-0.04	-0.06	0.01	-0.07	-0.04	-0.08	-0.07	-0.07	0	-0.07	-0.02	-0.01	-0.81	-0.9816
8	-0.07	-0.04	-0.04	-0.02	-0.04	-0.07	0.06	0.01	-0.03	-0.04	-0.03	-0.06	0.01	-0.06	-0.04	-0.08	-0.07	-0.07	0	-0.07	-0.02	-0.01	-0.78	-0.9435
8.1	-0.07	-0.04	-0.04	-0.02	-0.04	-0.07	0.06	0.01	-0.03	-0.04	-0.03	-0.05	0.01	-0.06	-0.04	-0.08	-0.07	-0.06	0	-0.07	-0.01	-0.01	-0.75	-0.9073
8.2	-0.07	-0.04	-0.04	-0.02	-0.04	-0.07	0.06	0.01	-0.03	-0.04	-0.03	-0.05	0.01	-0.06	-0.03	-0.07	-0.06	-0.06	0	-0.06	-0.01	-0.01	-0.71	-0.873
8.3	-0.06	-0.04	-0.04	-0.02	-0.04	-0.06	0.05	0.01	-0.03	-0.03	-0.03	-0.05	0.01	-0.06	-0.03	-0.07	-0.06	-0.06	0	-0.06	-0.01	-0.01	-0.69	-0.8404
8.4	-0.06	-0.03	-0.03	-0.02	-0.03	-0.06	0.05	0.01	-0.03	-0.03	-0.03	-0.05	0.01	-0.05	-0.03	-0.07	-0.06	-0.06	0	-0.06	-0.01	-0.01	-0.65	-0.8094
8.5	-0.06	-0.03	-0.03	-0.02	-0.03	-0.06	0.05	0.01	-0.03	-0.03	-0.03	-0.05	0	-0.05	-0.03	-0.06	-0.06	-0.05	0	-0.06	-0.01	-0.01	-0.64	-0.78
8.6	-0.06	-0.03	-0.03	-0.02	-0.03	-0.06	0.05	0.01	-0.03	-0.03	-0.03	-0.05	0	-0.05	-0.03	-0.06	-0.05	-0.05	0	-0.05	-0.01	-0.01	-0.62	-0.7519
8.7	-0.05	-0.03	-0.03	-0.02	-0.03	-0.06	0.05	0.01	-0.03	-0.03	-0.03	-0.04	0	-0.05	-0.03	-0.06	-0.05	-0.05	0	-0.05	-0.01	-0.01	-0.6	-0.7252
8.8	-0.05	-0.03	-0.03	-0.02	-0.03	-0.05	0.05	0.01	-0.03	-0.03	-0.03	-0.04	0	-0.05	-0.03	-0.06	-0.05	-0.05	0	-0.05	-0.01	-0.01	-0.59	-0.6998
8.9	-0.05	-0.03	-0.03	-0.02	-0.03	-0.05	0.04	0.01	-0.02	-0.03	-0.03	-0.04	0	-0.05	-0.03	-0.05	-0.05	-0.05	0	-0.05	-0.01	-0.01	-0.58	-0.6756
9	-0.05	-0.03	-0.03	-0.02	-0.03	-0.05	0.04	0	-0.02	-0.03	-0.02	-0.04	0	-0.04	-0.02	-0.05	-0.05	-0.04	0	-0.05	-0.01	-0.01	-0.55	-0.6525
